# Supplementary material for: A Colon-Targeted Prodrug, 4-Phenylbutyric Acid-Glutamic Acid Conjugate, Ameliorates 2,4-Dinitrobenzenesulfonic Acid-Induced Colitis in Rats
Source: Pharmaceutics. 2020 Sep 3;12(9):843. doi: 10.3390/pharmaceutics12090843 (PMC7558321; doi:10.3390/pharmaceutics12090843)
Supplement: Supplementary file 1 [file pharmaceutics-12-00843-s001.zip]

Archive with 5 entries (5 files):
- S1.tif
- S2-1.tif
- S2-2.tif
- S3.tif
- S4.tif
